# Supplementary material for: Association mapping by pooled sequencing identifies TOLL 11 as a protective factor against Plasmodium falciparum in Anopheles gambiae
Source: BMC Genomics. 2015 Oct 13;16:779. doi: 10.1186/s12864-015-2009-z (PMC4603968; doi:10.1186/s12864-015-2009-z)
Supplement: Additional file 3: Table S1. — Fd03 Infection Prevalence Association and Table S2. Fd03 Infection Intensity Association (XLSX 15 kb) [file 12864_2015_2009_MOESM3_ESM.xlsx]

## Sheet: Sheet1
Table S1: Fd03 Infection Prevalence Assocation
		Replicate 1			Replicate 2			Combined
SNP_ID	BP	Odds ratio	P value	P adj	Odds ratio	P value	P.adj	Odds ratio	P value	Fisher	bonferroni
3L_17409051_G-A	17409051	1.345	0.666	1	0.9052	0.813	0.778	1.112	0.762	0.873	1
3L_17410678-94_3-2	17410678	-	-	1	0	0.286	0.857	0	0.238	-	-
3L_17410825_G-A	17410825	-	0.312	0.357	0	0.42	0.857	1.351	0.832	0.397	1
3L_17458216_C-A	17458216	0	0.269	0.778	-	-	1	0	0.257	-	-
3L_17546985_C-G	17546985	-	-	1	0	0.185	0.341	0	0.142	-	-
3L_17557010_T-C	17557010	-	-	1	-	-	1	-	-	-	-
3L_17562156_A-T	17562156	1.677	0.321	0.667	0.818	0.641	0.778	1.103	0.766	0.53	1
3L_17569921-2_2	17569921	1.132	0.838	1	0.9011	0.774	0.778	0.973	0.928	0.929	1
3L_17995944_T-A	17995944	0	0.0678	0.128	1.29	0.61	0.727	0.8202	0.661	0.173	1
3L_17998025_A-G	17998025	0	0.261	0.588	1.01	0.986	1	0.8419	0.74	0.606	1
3L_18454541_A-C	18454541	-	-	1	1.25	0.793	1	0.8333	0.82	-	-
3L_18464918_G-A	18464918	0.8571	0.811	0.556	0.8571	0.661	0.857	0.8957	0.711	0.87	1
3L_18468533_A-C	18468533	-	-	1	-	-	1	-	-	-	-
3L_18468614_G-A	18468614	-	-	1	-	-	1	-	-	-	-
3L_18485024_T-A	18485024	-	-	1	-	-	1	-	-	-	-
3L_18488581_G-A	18488581	0.4274	0.193	0.239	0.7534	0.415	0.588	0.6977	0.221	0.282	1
3L_18493248-9_2	18493248	0.3696	0.359	0.556	0.6963	0.343	0.588	0.6827	0.267	0.381	1
3L_18521673-4_2	18521673	0.4193	0.183	0.2	0.7714	0.454	0.727	0.7287	0.279	0.29	1
3L_18529641_G-T	18529641	1.142	0.865	1	0.8411	0.679	0.727	0.908	0.788	0.9	1
3L_18530001-2_2	18530001	-	-	1	1	1	0.857	1	1	-	-
3L_18552220_T-C	18552220	8.5	0.00386	0.0519	2.154	0.1	0.286	3.149	0.00259	0.00343	0.0446
3L_18559884_C-A	18559884	0.2549	0.0608	0.127	0.6425	0.358	0.588	0.4842	0.0655	0.105	1
3L_18569272_A-G	18569272	-	-	1	-	-	1	-	-	-	-
Table S2: Fd03 Infection Intensity Association
		Replicate 1			Replicate 2			Combined		Combined (fisher)
SNP_ID	BP	Odds ratio	P value	P.adj	Odds ratio	P value	P.adj	Odds ratio	P value	Fisher	Bonferroni
3L_17409051_G-A	17409051	-	0.0117	0.017	0	0.349	1	1.143	0.828	0.0264	0.238
3L_17410678-94_3-2	17410678	-	-	1	-	-	1	-	-	-	-
3L_17410825_G-A	17410825	0	0.439	0.857	-	-	1	0	0.606	-	-
3L_17458216_C-A	17458216	-	-	1	-	-	1	-	-	-	-
3L_17546985_C-G	17546985	-	-	1	-	-	1	-	-	-	-
3L_17557010_T-C	17557010	-	-	1	-	-	1	-	-	-	-
3L_17562156_A-T	17562156	-	0.000233	0.017	0	0.416	1	3.4	0.0153	0.000991	0.00892
3L_17569921-2_2	17569921	-	0.00448	0.017	3.857	0.169	0.114	1.92	0.2	0.0062	0.0558
3L_17995944_T-A	17995944	-	-	1	0	0.606	1	0	0.128	-	-
3L_17998025_A-G	17998025	-	-	1	16.5	0.0016	0.0364	1.8	0.504	-	-
3L_18454541_A-C	18454541	-	-	1	-	-	1	-	-	-	-
3L_18464918_G-A	18464918	-	0.0117	0.188	0	0.235	0.625	0.7302	0.595	0.0189	0.17
3L_18468533_A-C	18468533	-	-	1	-	-	1	-	-	-	-
3L_18468614_G-A	18468614	-	-	1	-	-	1	-	-	-	-
3L_18485024_T-A	18485024	-	-	1	-	-	1	-	-	-	-
3L_18488581_G-A	18488581	-	0.0301	0.0505	3.375	0.373	0.524	0.9231	0.894	0.0617	0.555
3L_18493248-9_2	18493248	-	0.217	0.313	4.833	0.234	0.778	0.5952	0.509	0.202	1
3L_18521673-4_2	18521673	-	0.0301	0.0505	3.533	0.126	0.142	1.357	0.563	0.025	0.225
3L_18529641_G-T	18529641	-	0.0301	0.0505	-	-	1	1.036	0.959	-	-
3L_18530001-2_2	18530001	-	-	1	-	-	1	1	1	-	-
3L_18552220_T-C	18552220	0	0.334	0.643	0	0.324	0.625	2.286	0.189	0.349	1
3L_18559884_C-A	18559884	-	0.0789	0.313	44.67	3.95e-07	0.0127	7.786	0.00148	5.7e-07	5.13e-06
3L_18569272_A-G	18569272	-	-	1	-	-	1	-	-	-	-
Association is tested with respect to infection prevalence, i.e. zero cf low + high (ST1), and intensity, i.e. low cf high (ST2).
Logistic regression p-values are given for rep1, rep2, both reps combined. P-values for replicates combined by fisher’s method, and after multiple testing correction are also given.
Markers with significant signals after Fisher combination and Bonferroni correction are highlighted
