# Supplementary material for: Association mapping by pooled sequencing identifies TOLL 11 as a protective factor against Plasmodium falciparum in Anopheles gambiae
Source: BMC Genomics. 2015 Oct 13;16:779. doi: 10.1186/s12864-015-2009-z (PMC4603968; doi:10.1186/s12864-015-2009-z)
Supplement: Additional file 5: Table S3. — All predicted genes within the mapped locus, Pfin 7. (XLSX 13 kb) [file 12864_2015_2009_MOESM5_ESM.xlsx]

## Sheet: Sheet1
Table S3. All predicted genes within the mapped locus, Pfin 7.
Gene stable ID	Transcript stable ID	Gene name	Gene description	Gene start (bp)	Chromosome
AGAP011123	AGAP011123-RA		tuberous sclerosis 2	17413002	3L
AGAP011124	AGAP011124-RA		checkpoint serine/threonine-protein kinase	17421680	3L
AGAP011125	AGAP011125-RA		L-galactose dehydrogenase	17428265	3L
AGAP011126	AGAP011126-RA		spermidine synthase	17429809	3L
AGAP011127	AGAP011127-RA			17432848	3L
AGAP011128	AGAP011128-RA		defective proboscis extension response	17557346	3L
AGAP011129	AGAP011129-RA			17602049	3L
AGAP011130	AGAP011130-RA		NADH dehydrogenase (ubiquinone) 1 alpha subcomplex 10	17686066	3L
AGAP028410	AGAP028410-RA			17687750	3L
AGAP011131	AGAP011131-RA		F-type H+transporting ATPase subunit d	17689307	3L
AGAP011132	AGAP011132-RA		GINS complex subunit 3	17690415	3L
AGAP011133	AGAP011133-RA		Inosine-5'-monophosphate dehydrogenase	17692379	3L
AGAP011134	AGAP011134-RA		LIM homeobox protein 5	17742761	3L
AGAP011135	AGAP011135-RA		synaptosomal-associated protein, 29kDa	17786160	3L
AGAP011136	AGAP011136-RA			17789806	3L
AGAP011137	AGAP011137-RA		Thiomorpholine-carboxylate dehydrogenase	17791455	3L
AGAP011138	AGAP011138-RA		myosin XVIII	17798459	3L
AGAP011139	AGAP011139-RA			17826307	3L
AGAP011140	AGAP011140-RA		Protein canopy homolog 3	17838382	3L
AGAP011141	AGAP011141-RA		Tubulin-specific chaperone cofactor E-like protein	17840388	3L
AGAP011142	AGAP011142-RA		kelch-like protein 18	17851295	3L
AGAP011143	AGAP011143-RA			17876489	3L
AGAP011144	AGAP011144-RA			17964180	3L
AGAP011145	AGAP011145-RA		ATP-dependent RNA helicase DDX56/DBP9	17971520	3L
AGAP011146	AGAP011146-RA		39S ribosomal protein L14, mitochondrial	17973763	3L
AGAP011147	AGAP011147-RA		ATP-dependent RNA helicase DDX56/DBP9	17978069	3L
AGAP011148	AGAP011148-RA		39S ribosomal protein L14, mitochondrial precursor	17980326	3L
AGAP011149	AGAP011149-RA		pre-mRNA-splicing factor ATP-dependent RNA helicase DHX15/PRP43	17981923	3L
AGAP011150	AGAP011150-RA		molecular chaperone GrpE	17984985	3L
AGAP011151	AGAP011151-RA			17986341	3L
AGAP011152	AGAP011152-RA		phosphatidylinositol phospholipase C, gamma-1	17991678	3L
AGAP011153	AGAP011153-RA			18064553	3L
AGAP011154	AGAP011154-RA	tRNA-Asp	tRNA-Asp for anticodon GUC [Source:TRNASCAN_SE;Acc:tRNA-Asp]	18088534	3L
AGAP011155	AGAP011155-RA		dual specificity phosphatase	18091736	3L
AGAP011156	AGAP011156-RA		importin 9	18099011	3L
AGAP011157	AGAP011157-RA		cytosolic prostaglandin-E synthase	18105512	3L
AGAP011158	AGAP011158-RA		Kynurenine--oxoglutarate transaminase 3 isoform 1	18109194	3L
AGAP011159	AGAP011159-RA		cytochrome c oxidase subunit Va precursor	18111649	3L
AGAP011160	AGAP011160-RA		syntaxin 18	18112740	3L
AGAP011161	AGAP011161-RA		transketolase	18115145	3L
AGAP011162	AGAP011162-RA		cytoskeleton-associated protein 5	18121895	3L
AGAP011163	AGAP011163-RA			18132950	3L
AGAP011164	AGAP011164-RA			18187718	3L
AGAP011165	AGAP011165-RA		prefoldin	18189106	3L
AGAP011166	AGAP011166-RA		protein phosphatase 1, catalytic subunit	18191217	3L
AGAP011167	AGAP011167-RA			18204049	3L
AGAP011168	AGAP011168-RA			18206169	3L
AGAP011169	AGAP011169-RA			18208899	3L
AGAP011170	AGAP011170-RA		U3 small nucleolar RNA-associated protein 25	18220347	3L
AGAP011171	AGAP011171-RA			18223436	3L
AGAP011172	AGAP011172-RA		cystathionine gamma-lyase	18227817	3L
AGAP011173	AGAP011173-RA	Rpl11	60S ribosomal protein L11	18232192	3L
AGAP011174	AGAP011174-RA		26S proteasome regulatory subunit T1	18235010	3L
AGAP011175	AGAP011175-RA			18239105	3L
AGAP011176	AGAP011176-RA			18241279	3L
AGAP011177	AGAP011177-RA		E3 ubiquitin-protein ligase MYCBP2	18246092	3L
AGAP011178	AGAP011178-RA		zinc/iron regulated transporter-related protein 1	18274042	3L
AGAP011179	AGAP011179-RA	GPRNNA15	putative GPCR class a orphan receptor 15	18280666	3L
AGAP011180	AGAP011180-RA		jumonji domain-containing protein 2	18286281	3L
AGAP011181	AGAP011181-RA			18290107	3L
AGAP011182	AGAP011182-RA			18292996	3L
AGAP011183	AGAP011183-RA			18298968	3L
AGAP011184	AGAP011184-RA			18300300	3L
AGAP011185	AGAP011185-RA			18301948	3L
AGAP011186	AGAP011186-RA	TOLL11	Toll-like Receptor.	18353919	3L
AGAP011187	AGAP011187-RA	TOLL10	Toll-like Receptor.	18555488	3L
AGAP011188	AGAP011188-RA			18850159	3L
AGAP011189	AGAP011189-RA			18872452	3L
AGAP011190	AGAP011190-RA		eukaryotic translation initiation factor 2 subunit alpha	18875606	3L
AGAP011191	AGAP011191-RA			18884351	3L
AGAP011192	AGAP011192-RA		histone-lysine N-methyltransferase MLL3	18906709	3L
AGAP011193	AGAP011193-RA			18930620	3L
AGAP011194	AGAP011194-RA			18962211	3L
