# Supplementary material for: Association mapping by pooled sequencing identifies TOLL 11 as a protective factor against Plasmodium falciparum in Anopheles gambiae
Source: BMC Genomics. 2015 Oct 13;16:779. doi: 10.1186/s12864-015-2009-z (PMC4603968; doi:10.1186/s12864-015-2009-z)
Supplement: Additional file 7: Table S4. — Primers for gene silencing and efficiency verification. (XLSX 10 kb) [file 12864_2015_2009_MOESM7_ESM.xlsx]

## Sheet: Sheet1
Table S4: Primers for gene silencing and efficiency verification.
T7-GFP-F	TAATACGACTCACTATAGGGCATGGTGAGCAAGGGCGAG
T7-GFP-R	TAATACGACTCACTATAGGGCTTACTTGTACAGCTCGTC
T7-TOLL10-F	TAATACGACTCACTATAGGAGGACCGGGTGCCGGCCAAGC
T7-TOLL10-R	TAATACGACTCACTATAGGTCCGGTATCGTGGAGTACACG
T7- TOLL11-F	TAATACGACTCACTATAGGTACGGTGTGCGGCTGTGCAAGG
T7- TOLL11-R	TAATACGACTCACTATAGGTCGGGCATGGCAAACCGCAGC
TOLL10-VF	TACGCGCTGCCCGACGTGCCG
TOLL10-VR	TCCGGTATCGTGGAGTACACG
TOLL11-VF	TGCCTGTGGGCCCACTCCCGG
TOLL11-VR	TCGGGCATGGCAAACCGCAGC
Rps7-F	AGGCGATCATCATCTACGTGC
Rps7-R	GTAGCTGCTGCAAACTTCGG
Sequence of the primers used for the synthesis of double-stranded RNA for gene silencing, and for verification of silencing efficiency. The primers named V are used for the verification.
